# Supplementary material for: Phosphorylation of the phytosulfokine peptide receptor PSKR1 controls receptor activity
Source: J Exp Bot. 2017 Feb 23;68(7):1411–23. doi: 10.1093/jxb/erx030 (PMC5441923; doi:10.1093/jxb/erx030)
Supplement: Supplementary Data [file erx030_Supplementary_Data.zip]

Archive with 4 entries (4 files):
- supplementary_table_S1.pdf
- supplementary_video_S1.avi
- supplementary_figure_S1.zip
- Supplementary_figures_S2_S5.pdf
